# Supplementary material for: The risk of malnutrition as a predictor of arrhythmia recurrence after catheter ablation in patients with paroxysmal non-valvular atrial Fibrillation and heart failure with preserved ejection fraction
Source: PLoS One. 2025 Jan 31;20(1):e0317721. doi: 10.1371/journal.pone.0317721 (PMC11785320; doi:10.1371/journal.pone.0317721)
Supplement: S1 File — (CSV) [file pone.0317721.s006.csv]

Sex	Age	Weight	height	BMI	SBP	DBP	HR	smoke	drink	HBP	DM	stroke	COPD	OSAS	CHD	NYHA	KCCQ	MLHFQ	CHA2DS2	HASBLED	aspirin	clopidogrel	metoprolol	statin	CCB	ACEIARB	ARNI	VKA	NOACs	spirolactone	furosemide	amiodarone	LYMscore	ALBscore	CHOLscore	CONUTscore	NRI	PNI	WBC	HB	RBC	PLT	N100	L	ALT	AST	ALB	TBIL	DBIL
2	75	46	156	18.9	142	90	73	0	0	1	0	0	0	0	0	3	43.3	28	3	2	0	0	0	0	0	1	0	0	1	0	0	1	1	0	1	2	98.37	47.65	2.95	106	3.22	117	46.9	1.29	15.6	25	41.2	5.7	1.4
1	72	50	170	17.3	132	75	60	1	1	1	0	0	0	0	0	3	56.7	26	2	2	0	0	1	1	1	0	0	1	0	0	0	1	0	0	1	1	94.81	50.4	5.3	117	4	152	46.9	1.82	19.2	28.1	41.3	11	4.1
1	55	87	172	29.41	135	98	74	0	0	1	0	0	0	0	0	1	85	0	1	2	1	0	1	0	1	0	0	0	1	0	0	1	0	0	1	1	101.85	52.45	7.4	151	4.75	145	57.6	2.57	21.8	21.1	39.6	35.6	10
2	67	65	160	25.39	147	103	60	0	0	1	0	0	0	0	0	2	81.2	3	3	1	0	0	0	1	1	0	0	0	1	0	0	1	1	0	1	2	99.42	44.6	8.18	146	4.72	190	74.2	1.32	41.5	36.5	38	31.9	12.5
1	44	65	170	22.49	144	87	89	1	1	1	0	0	0	0	1	2	81.2	3	2	1	1	0	1	1	0	0	0	0	1	0	0	1	1	0	1	2	102	46.9	5.74	134	4.91	348	65.4	1.44	42.8	25.9	39.7	9.8	3.4
1	81	55	162	20.96	123	77	68	1	0	0	0	1	0	0	0	2	43.3	28	4	2	0	0	0	1	0	0	0	0	1	0	0	1	2	0	1	3	100.85	46.55						1.15	4.9	27	40.8	14.9	4.3
1	62	57.5	165	21.12	133	84	102	0	0	1	0	1	0	0	1	3	56.7	27	4	1	1	1	1	1	0	0	0	1	1	0	0	1	0	0	1	1	98.54	50.85	8.14	149	5.05	235	59.2	2.35	35.3	14.8	39.1	16.3	5.9
2	73	39	145	18.55	137	77	81	0	0	1	0	1	0	0	0	3	56.7	26	6	3	0	0	0	1	0	1	0	0	1	0	0	1	0	0	1	1	95.06	49.85	6.22	97	2.99	217	60.3	2.01	10.7	25.4	39.8	9.1	3.4
1	57	58	163	21.83	113	55	65	1	1	0	0	1	0	0	1	2	75	3	3	2	0	1	0	1	0	0	0	0	1	0	0	1	1	0	1	2	102.91	47.7	3.39	112	3.41	158	49	1.32	21.9	20.5	41.1	6.2	2
1	70	71	169	24.86	145	72	83	0	0	1	0	0	1	0	0	3	56.7	26	3	2	0	0	0	0	1	0	0	0	1	0	0	1	2	0	1	3	102.61	45.9	3.8	143	4.4	125	59.2	1.16	20.3	36.3	40.1	17.5	6
1	69	82	177	26.17	163	99	53	0	0	1	0	0	1	0	0	2	75	3	2	2	0	0	0	1	0	1	0	0	1	0	0	1	1	0	1	2	102.46	47	4.66	152	5.16	193	59.9	1.4	16	15.8	40	8.8	2.6
1	51	69	166	25.04	122	87	89	0	0	0	0	0	0	0	0	2	83.3	2	0	0	0	0	0	0	0	0	0	1	0	0	0	1	2	0	1	3	102	45.4	7.11	139	4.75	221	76.1	1.14	21.7	15.2	39.7	14.4	4.4
2	69	56	158	22.43	144	80	83	0	0	1	0	0	0	0	0	3	43.3	27	4	1	0	0	1	1	0	0	0	0	1	0	0	1	1	0	1	2	100.64	45.2	4.68	125	4.02	119	59.2	1.28	18.7	23.9	38.8	6.5	2.7
1	64	58	160	22.66	149	85	67	0	0	0	0	0	0	0	0	2	85	3	0	0	0	0	1	1	0	0	0	1	0	0	0	1	0	0	1	1	99.88	53.15	8.9	144	4.53	116	58.1	2.97	31.5	28.2	38.3	10.8	5.7
1	64	60	158	24.03	141	73	70	0	0	1	0	0	0	0	1	2	58.3	27	3	2	1	0	0	1	0	1	0	1	0	0	0	1	1	0	1	2	103.37	47.35	4.88	116	3.92	92	63.5	1.35	26	18	40.6	20.3	6.9
1	59	78	172	26.37	165	79	59	1	1	1	0	0	0	0	0	2	81.2	2	1	1	0	0	1	1	0	1	0	0	1	0	0	1	0	0	1	1	103.37	54.8	7.11	143	4.43	158	51.5	2.84	26.4	22.1	40.6	7.9	2.5
1	54	68	165	24.98	122	74	75	1	0	0	0	0	0	0	0	2	85	2	0	0	0	0	0	0	0	0	0	1	0	0	0	1	0	0	1	1	102.76	51.4	8.16	146	4.65	109	62	2.24	20.2	18.2	40.2	16.3	5.1
2	45	60	159	23.73	108	70	78	0	0	0	0	0	0	0	0	1	85	0	1	0	0	0	0	0	0	0	0	0	1	0	0	1	1	0	1	2	101.85	47.45	3.7	113	4.03	163	49	1.57	16.2	23.6	39.6	9.2	2.5
2	50	66	162	25.15	143	84	70	0	0	1	1	0	0	0	1	2	81.2	3	4	3	1	0	1	1	1	0	0	0	1	0	0	1	0	0	1	1	101.55	49.35	5.9	130	4.62	261	59.7	1.99	15.1	28	39.4	8.3	2.7
1	60	57	163	21.45	129	73	65	0	1	1	0	0	0	0	0	2	83.3	2	1	2	1	0	1	1	0	1	0	0	1	0	0	1	1	0	1	2	101.15	47.05	8.89	131	4.5	171	79.1	1.33	9.8	11	40.4	9.9	3.5
1	54	77	164	28.63	131	85	89	0	0	0	0	0	0	0	0	2	83.3	2	0	0	0	0	0	1	0	0	0	0	1	0	0	1	1	0	1	2	100.94	45.25	4.4	142	4.78	208	67	1.25	15.9	17.6	39	9.7	3.3
2	63	48	150	21.33	99	64	73	0	0	0	0	0	0	0	0	3	75	3	2	0	0	0	1	0	0	0	0	0	1	1	1	1	1	0	1	2	100.34	46.25	5.52	102	3.36	248	65.7	1.31	32.5	20.6	39.7	5.8	2.2
1	73	75	174	24.77	165	87	63	1	0	1	0	1	0	0	1	2	56.7	26	6	3	0	0	0	1	1	1	0	1	1	0	0	1	1	0	1	2	103.68	48.15	5.92	134	4.14	124	65.5	1.47	26.4	27.2	40.8	11.1	5.5
1	67	71	165	26.08	128	83	67	1	1	1	0	0	0	0	1	2	81.2	3	3	2	0	0	0	0	1	0	0	0	1	0	0	1	2	0	1	3	103.22	45.9	4.69	138	4.5	207	59.5	1.08	17.6	19.1	40.5	14.4	4.4
2	68	55	158	22.03	130	74	62	0	0	0	0	0	0	0	0	2	81.2	2	2	1	0	0	1	0	0	0	0	0	1	0	0	1	1	0	1	2	103.07	47.3	4.79	118	3.83	158	63.2	1.38	13.6	16.8	40.4	10.2	2.8
2	69	55	155	22.89	154	82	56	0	0	0	0	0	0	0	0	2	81.2	2	2	1	0	0	0	1	0	0	0	0	1	0	0	1	0	0	1	1	102.76	48.25	4.76	127	4.12	137	59.9	1.61	22.1	19.2	40.2	21.7	6.1
2	58	50	155	20.81	128	85	88	0	0	1	0	0	0	0	0	2	81.2	3	2	1	0	0	1	0	1	0	0	0	1	0	0	1	0	0	1	1	102.68	50.95	4.87	109	3.57	225	54.9	1.85	30.5	24.1	41.7	14.2	4.3
1	64	76	166	27.58	134	95	76	0	0	0	0	0	0	0	0	2	81.2	2	0	0	0	0	0	0	0	0	0	0	1	0	0	1	1	0	1	2	105.8	49.55	5.99	149	4.72	227	66	1.47	28	29.3	42.2	7.7	3
2	71	67	160	26.17	132	86	75	0	0	0	0	0	0	0	1	2	75	3	3	1	0	0	1	0	0	0	0	1	0	0	0	1	0	0	1	1	105.5	54.2	6.73	119	4.16	239	55.1	2.44	10.2	14.8	42	7.6	3.5
1	74	70	170	24.22	135	74	67	1	0	1	0	0	0	0	0	3	75	3	3	2	0	0	1	1	0	0	0	0	1	0	0	1	1	0	1	2	104.43	48.8	4.99	127	3.72	161	57.3	1.5	11.6	15.9	41.3	16.6	4.5
2	73	58	158	23.23	166	91	68	0	0	1	0	0	0	0	1	2	56.7	26	4	3	1	0	0	1	0	1	0	1	1	0	0	1	2	0	1	3	104.13	46.55	3.86	132	4.11	174	63	1.09	16.4	19.3	41.1	14.8	4.8
1	63	68	170	23.53	139	97	45	0	0	0	0	0	0	0	0	3	56.7	26	0	0	0	0	0	0	0	0	0	0	1	0	0	0	0	0	1	1	103.37	49.2	5.5	157	4.76	148	58.4	1.72	33.7	24.5	40.6	26.5	8.8
2	76	57	156	23.42	113	64	75	0	0	1	0	1	0	0	0	2	75	3	7	3	0	0	1	1	1	1	0	1	0	0	0	1	1	0	1	2	105.95	48.85	5.61	128	4.24	218	67.8	1.31	18.2	23	42.3	11	4.4
1	56	67	172	22.65	98	62	76	0	0	0	0	0	0	0	0	3	56.7	26	1	0	0	0	0	1	0	0	0	0	1	0	0	1	1	0	1	2	104.89	48.95	6.64	109	3.85	268	70.6	1.47	26.2	19.6	41.6	5.8	1.9
1	54	65	167	23.31	142	91	52	0	0	1	0	0	0	0	0	2	83.3	2	1	1	0	0	0	0	0	1	0	0	1	0	0	1	0	0	0	0	104.13	50.25	5.18	149	4.99	118	52.2	1.83	23.3	20	41.1	14.8	4.7
2	71	61	154	25.72	148	79	79	0	0	1	0	0	0	0	1	3	43.3	28	5	3	0	1	1	1	0	1	0	1	0	0	0	1	1	0	1	2	104.74	48.65	5.47	122	3.9	205	66.6	1.43	15.8	19.3	41.5	14.6	4.1
1	70	67	171	22.91	110	58	76	1	1	0	0	0	0	0	0	2	56.7	28	3	1	0	0	1	1	0	0	0	1	1	0	0	1	0	0	1	1	103.98	49.05	6.32	153	4.73	171	54.7	1.61	25.8	20.1	41	17.7	6.4
1	50	80	178	25.25	124	47	80	0	0	0	0	0	0	0	0	1	85	0	0	0	0	0	0	0	0	0	0	0	1	0	0	1	0	0	1	1	103.83	49.85	7.22	133	4.18	225	66.6	1.79	23.5	16.9	40.9	8	3.1
2	50	76	160	29.69	109	72	65	0	0	0	1	1	0	0	0	2	75	3	4	1	0	0	1	1	0	0	0	1	1	0	0	1	1	0	1	2	103.83	47.6	3.67	119	3.99	241	56.2	1.34	11.9	15.2	40.9	24.1	6.3
2	69	59	156	24.24	124	80	63	0	0	0	0	0	0	0	1	2	75	3	3	2	1	1	1	1	0	1	0	0	1	0	0	1	0	0	1	1	102.31	47.95	5.54	130	4.18	344	63.4	1.61	28.1	21.9	39.9	7.6	2.3
1	81	50	173	16.71	130	87	83	0	0	1	0	0	0	0	1	3	43.3	26	5	3	1	1	0	1	0	1	0	0	1	1	1	1	2	0	0	2	90.09	43.8	3.77	123	3.68	200	63.9	0.98	32.7	44.3	38.9	14.4	5.6
1	63	65	165	23.88	104	59	76	1	1	0	0	0	0	0	0	2	81.2	2	0	0	0	0	1	0	0	0	0	0	1	0	0	1	2	0	1	3	106.26	47.9	5.37	161	5.25	150	66.1	1.08	17.3	18.8	42.5	10.6	3.4
2	80	50	154	21.08	127	71	110	0	0	1	0	1	0	0	1	3	43.3	28	8	3	0	0	1	1	1	1	0	0	1	0	0	1	2	0	0	2	102.22	46.3	11.2	138	4.8	338	82.5	1.04	11.5	14	41.1	7.1	2.2
2	80	73.3	170	25.36	137	79	68	0	0	1	0	0	0	0	1	3	43.3	28	6	3	1	1	1	1	1	1	0	0	0	0	0	1	2	0	1	3	107.62	49.3	3.77	107	3.42	155	54.3	1.18	11.7	17	43.4	8.1	2.1
2	79	46	150	20.44	171	72	57	0	0	1	0	0	0	0	1	2	56.7	26	6	3	1	1	1	1	0	1	0	1	1	0	0	1	3	0	1	4	100.95	45	2.25	92	2.78	94	53.7	0.76	11.1	21.2	41.2	11.6	3.5
1	78	70	171	23.94	132	80	63	0	0	0	1	0	0	0	0	3	43.3	28	4	1	0	0	1	1	0	0	0	0	1	1	1	1	2	0	0	2	102.16	44.55	4.97	137	4.37	113	73.7	0.95	53.3	47.6	39.8	18.1	5.2
2	78	67	158	26.84	131	80	54	0	0	1	0	0	0	0	1	3	43.3	28	6	2	0	0	1	1	0	1	0	0	1	1	1	1	2	0	0	2	107.78	48.65	5.83	110	3.54	119	70	1.03	30.2	29.3	43.5	10.1	3.7
2	78	47	148	21.46	135	72	85	0	0	0	0	0	0	0	1	3	43.3	28	5	1	0	0	1	1	0	0	0	0	1	0	0	1	2	0	1	3	106.54	49.15	4.52	133	4.45	201	68.2	1.09	34.3	38	43.7	19.3	8.1
1	77	63.5	156	26.09	130	73	85	0	0	1	0	0	0	0	1	3	43.3	28	5	2	0	0	1	1	1	0	0	0	1	0	1	1	3	0	1	4	99.73	41.95	6.64	132	4.34	116	82	0.75	27.1	23.2	38.2	11.8	4.4
2	76	64	153	27.34	129	69	75	0	0	1	0	0	0	0	1	2	75	3	5	2	0	0	1	1	1	0	0	0	1	0	0	1	1	0	0	1	106.26	49.3	5.75	114	3.78	167	69.7	1.36	11.8	11.9	42.5	10.1	2.4
2	76	60	150	26.67	156	80	61	0	0	1	1	0	0	0	1	3	43.3	26	7	3	1	1	0	1	0	1	0	0	1	0	0	1	1	0	0	1	102	46.25	6.58	119	3.8	158	73.2	1.31	10.4	12.2	39.7	8.1	3.1
2	48	70	158	28.04	102	68	86	0	0	0	0	0	0	0	0	2	83.3	2	1	0	0	0	0	0	0	0	0	0	1	0	0	1	1	0	1	2	100.64	46.05						1.45	12.2	15.2	38.8	13	4.3
1	69	74	163	27.85	138	72	60	0	0	0	0	0	0	0	1	2	56.7	26	2	2	1	1	1	1	0	0	0	0	1	1	0	1	2	0	0	2	102.16	45.05	4.42	126	4.12	157	63.1	1.05	14.3	17.6	39.8	6.4	2.5
2	73	60	153	25.63	119	65	63	0	0	1	0	1	0	0	1	3	43.3	28	7	4	0	1	1	1	1	0	0	0	1	0	0	1	2	0	0	2	109.3	48.5	3.14	128	4.3	112	67.2	0.8	16.3	19.1	44.5	7.5	2
1	45	85	175	27.76	113	75	75	0	0	0	0	0	0	0	0	2	83.3	3	0	0	0	0	1	1	0	0	0	0	1	0	0	1	2	0	0	2	108.38	48.8	3.82	147	4.83	127	66.1	0.98	20.9	21.9	43.9	16.8	5.9
2	73	46	150	20.44	150	81	66	0	0	1	0	0	0	0	1	2	75	3	4	1	0	0	0	1	0	1	0	0	1	0	0	1	1	0	1	2	99.73	47.6	6.75	129	4.04	206	68.8	1.44	26.8	19.1	40.4	17.1	5.7
2	75	69	158	27.64	133	71	58	0	0	1	1	1	0	0	0	2	75	3	7	4	0	1	1	1	1	1	0	0	1	0	0	1	0	0	1	1	106.56	52.15	9.73	117	3.6	271	74.1	1.89	25.2	30.2	42.7	13.8	4.5
2	73	53	152	22.94	137	81	70	0	0	0	0	1	0	0	0	2	75	3	3	2	0	0	1	0	0	0	0	0	1	0	0	1	2	0	1	3	107.78	48	3.99	127	3.87	125	65.8	0.9	13.3	20.8	43.5	8.8	2.7
1	50	73	164	27.14	144	85	82	0	0	1	0	0	0	0	1	2	83.3	3	2	0	0	0	1	1	0	0	0	0	1	0	0	1	0	0	0	0	103.22	49.45	6.92	159	5.41	205	67.6	1.79	18.1	11.5	40.5	17.5	3.1
2	62	76	168	26.93	121	69	51	0	0	0	0	0	0	0	0	2	81.2	3	1	0	0	0	1	0	0	0	0	0	1	0	0	1	0	0	1	1	110.36	54.15	5.37	131	4.52	206	57.2	1.79	12.7	13.7	45.2	17.7	5.7
1	72	95	176	30.67	144	80	69	1	1	1	0	1	0	0	0	2	75	3	4	3	0	0	0	1	1	1	0	0	1	0	0	1	2	0	0	2	107.78	48.75	3.98	93	4.49	175	66.2	1.05	29.2	25.8	43.5	7.7	3
2	72	67.5	155	28.1	150	69	69	0	0	1	0	1	0	0	1	2	75	3	7	3	0	0	1	1	0	1	0	0	1	0	0	1	0	0	1	1	107.78	52.25	6.58	132	4.25	184	66.7	1.75	12.4	13.6	43.5	8.2	2.7
1	63	83	176	26.79	122	70	80	0	0	0	0	0	0	0	0	2	85	2	0	0	0	0	0	0	0	0	0	0	1	0	0	1	1	0	0	1	102.16	45.95	6.23	134	4.43	167	72	1.23	28.8	23.5	39.8	14.7	4
2	72	52	158	20.83	134	74	64	0	0	0	1	0	0	0	1	2	75	3	5	2	1	1	1	1	0	0	0	0	1	0	0	1	1	0	0	1	103.22	47.95	4.17	119	3.98	178	56.1	1.21	19.9	21.4	41.9	9.2	3.2
1	66	75	168	26.57	158	112	70	0	0	1	0	0	0	0	0	2	81.2	3	2	2	0	0	0	0	0	0	0	0	1	0	0	1	0	0	1	1	107.32	53.35	5.58	141	4.46	202	50.6	2.03	18	24.3	43.2	5.9	2.6
1	71	69.5	170	24.05	157	86	64	1	0	1	0	0	0	0	0	2	75	3	2	3	1	0	0	1	0	0	0	0	1	0	0	1	1	0	1	2	105.8	50.15	5.65	130	4.41	129	63.5	1.59	17.5	18	42.2	8.4	3.3
1	71	74	170	25.61	131	62	62	1	1	0	1	0	0	0	1	2	75	3	3	2	1	1	1	1	0	0	0	0	1	0	0	1	1	0	0	1	107.78	51	5.06	144	4.6	185	60.9	1.5	41.3	27.5	43.5	10	3.2
2	58	65	157	26.37	119	67	65	0	0	0	0	0	0	0	0	2	75	3	1	0	0	0	1	0	0	0	0	0	1	0	0	1	1	0	0	1	108.08	51.45	4.66	143	4.56	174	58.5	1.55	12.6	16.9	43.7	12.1	3.3
1	62	75	169	26.26	145	94	62	0	0	0	0	0	0	0	0	2	83.3	2	0	0	0	0	1	0	0	0	0	1	1	0	0	1	1	0	0	1	111.12	52.1	4.91	150	4.79	236	68.8	1.28	12.7	13.3	45.7	13.6	4.6
1	71	65	164	24.17	125	81	92	1	0	1	0	1	0	0	1	2	43.3	28	6	4	1	1	0	1	1	0	0	0	1	0	0	1	1	0	0	1	104.13	47.7	7.5	141	4.5	148	75.2	1.32	14.5	19.5	41.1	22.8	8.5
1	64	80	176	25.83	165	110	76	1	1	1	0	0	0	0	0	2	83.3	3	1	1	0	0	0	0	0	0	0	1	0	0	0	1	1	0	1	2	102	46.95	5.67	144	4.77	152	68.7	1.45	14.5	22.8	39.7	14.3	4.8
1	70	77	173	25.73	144	84	75	1	0	1	0	0	0	0	1	2	75	5	3	2	0	0	0	1	0	1	0	1	0	0	0	1	3	0	1	4	106.56	46.35	3.8	123	4.14	88	70	0.73	21.2	10.8	42.7	7.5	3
2	70	72	160	28.13	124	75	75	0	0	1	0	0	0	0	0	2	43.3	28	4	2	0	0	1	0	1	0	1	0	1	0	0	1	1	0	1	2	108.08	50.85	5.52	118	3.92	193	63.2	1.43	41.6	17.6	43.7	12.8	4.6
2	56	70	165	25.71	142	98	70	0	0	1	0	0	0	0	1	2	75	3	3	1	0	0	1	0	1	0	0	0	1	0	0	1	1	0	1	2	102	45.9	4.56	140	5.19	229	64.4	1.24	24.8	23.4	39.7	9.2	4.1
1	70	75	178	23.67	157	79	75	0	0	1	0	0	0	0	0	2	83.3	2	2	2	0	0	1	0	1	1	0	0	1	0	0	1	1	0	0	1	108.99	50.75	6.37	136	4.42	127	68.3	1.29	16.3	17	44.3	17.6	5
1	70	74	173	24.73	144	83	94	1	1	1	0	1	1	0	0	3	43.3	28	5	4	0	1	1	1	1	0	0	0	1	0	0	1	1	0	0	1	111.42	53.25	6.67	139	4.32	140	68.6	1.47	24.3	23.7	45.9	9.9	3.8
1	70	74	170	25.61	97	65	86	0	0	0	0	0	0	0	0	2	75	3	1	1	0	0	0	0	0	0	0	0	1	0	0	1	1	0	0	1	109.3	52.3	7.1	137	4.35	181	69.7	1.56	16.6	16	44.5	6	3
1	68	73	170	25.26	128	74	80	1	0	0	0	1	1	0	1	2	58.3	26	5	2	1	1	1	1	0	0	0	1	0	0	0	1	0	0	1	1	108.84	53.4	8.79	127	3.85	236	67.2	1.84	16.9	16.9	44.2	6.4	2.2
1	68	68	174	22.46	125	65	61	0	0	1	0	1	0	0	0	2	56.7	26	3	2	0	0	1	1	0	1	0	0	1	0	0	1	2	0	0	2	105.65	47.75	4.48	130	4.17	180	66.8	1.13	16.6	17.7	42.1	11.9	4.7
2	68	50	158	20.03	122	85	70	0	0	0	0	0	0	0	0	2	81.2	3	2	1	0	0	1	1	0	0	0	0	1	0	0	1	2	0	1	3	102.76	48.1	5.12	107	3.4	214	72	1.1	14.1	18.5	42.6	9.9	2.7
1	67	67	172	22.65	130	85	70	1	1	1	0	0	0	0	1	2	75	3	3	2	0	0	0	1	0	1	0	1	1	0	0	1	3	0	1	4	102.31	43.4	4.65	110	4.03	111	78.4	0.7	14	17.4	39.9	12.9	5.2
1	51	71.5	169	25.03	132	94	70	0	1	0	0	0	0	0	0	2	83.3	2	0	0	0	0	0	1	0	0	0	0	1	0	0	1	0	0	1	1	107.62	51.45	5.47	149	4.93	207	61.8	1.61	20.3	18.6	43.4	21.3	4.8
2	69	70	168	24.8	159	95	82	0	0	1	0	0	0	0	0	2	81.2	3	3	2	0	0	0	1	1	0	0	0	1	0	0	1	1	0	0	1	100.33	46.05	4.61	138	4.25	191	58.1	1.49	14.7	19.4	38.6	7.3	2
1	62	66.5	164	24.72	114	79	63	0	0	0	0	0	0	0	0	2	81.2	3	0	0	0	0	0	0	0	0	0	0	1	0	0	1	2	0	0	2	107.93	49.35	6.67	147	5.3	171	75.4	1.15	25	15.7	43.6	15	5.2
2	66	59	155	24.56	143	61	67	0	0	1	0	0	0	0	0	2	81.2	3	3	2	0	0	0	1	0	1	0	0	1	0	0	1	2	0	0	2	107.93	49.35	4.69	126	4.08	244	65.8	1.15	11.3	17.3	43.6	7.2	1.8
1	73	64	162	24.39	149	74	89	1	1	1	0	1	0	0	0	2	75	3	4	3	0	0	0	1	1	1	0	0	1	0	0	1	2	0	0	2	110.21	49.7	5.48	110	3.35	297	72.6	0.92	25.6	28	45.1	10.2	4.1
2	66	74	171	25.31	124	66	56	0	0	0	0	0	0	0	0	2	81.2	3	2	1	0	0	0	1	0	0	0	1	0	0	0	1	0	0	1	1	107.47	52.35	5.37	108	3.43	200	57.4	1.81	13.4	16.1	43.3	11	4.5
2	66	59	158	23.63	180	78	65	0	0	1	0	1	0	0	1	2	75	3	6	3	0	0	1	1	1	1	0	0	1	0	0	1	1	0	0	1	100.64	45.15	5.57	132	4.41	201	68.7	1.27	27	23.5	38.8	10.1	2.6
1	72	70	170	24.22	164	94	73	1	1	1	1	0	0	0	1	3	56.7	27	5	3	0	0	1	1	1	1	0	0	1	0	0	1	2	0	0	2	102.76	45.35	5.41	139	4.5	201	71.1	1.03	15.6	12.8	40.2	9.6	3.2
1	66	59.5	165	21.85	143	80	62	0	0	1	1	0	0	0	0	2	81.2	3	3	2	0	0	1	0	0	0	0	1	1	0	0	1	1	0	0	1	105.22	49.9	4.2	138	4.72	137	55.4	1.46	54.6	22.5	42.6	8.6	3.1
1	63	75	176	24.21	139	67	81	1	0	1	1	0	0	0	1	2	75	3	3	1	0	0	1	1	1	1	1	0	1	0	0	1	0	0	1	1	101.85	52.45	9.12	147	5.37	237	63.3	2.57	12.3	11.4	39.6	6.7	2.2
1	66	65	166	23.59	141	72	67	0	0	0	0	0	0	0	0	2	81.2	2	1	1	0	0	1	0	0	0	0	0	1	0	0	1	2	0	0	2	104.43	47	5.4	136	4.45	136	73	1.14	19.7	20.6	41.3	14.3	4.7
1	66	59	167	21.16	148	91	79	0	0	1	0	0	0	0	1	2	75	3	3	3	1	1	1	1	1	1	0	0	1	0	0	1	2	0	0	2	104.37	48.65	4.66	117	4.3	233	65	1.15	26.9	25.8	42.9	16.7	6.1
2	65	58	155	24.14	107	66	71	0	0	1	0	0	0	0	1	3	56.7	26	4	3	1	1	0	1	1	1	0	0	1	0	0	1	2	0	0	2	103.52	46.35	6.56	127	4.17	261	70.8	1.13	16.5	18.8	40.7	18.4	5.9
1	65	65	168	23.03	144	75	67	1	1	1	0	1	0	0	1	2	81.2	3	5	3	0	0	1	1	1	0	0	0	1	0	0	1	1	0	1	2	102.61	46.9	5.48	135	4.22	241	66.2	1.36	20.2	20.9	40.1	15.6	4
2	65	47	160	18.36	145	86	70	0	0	0	0	0	0	0	1	2	81.2	3	3	1	0	0	0	0	0	0	0	0	1	0	0	1	1	0	1	2	103.2	52.65	4.72	130	4.23	209	60.9	1.55	33.6	27.4	44.9	17.7	5.9
1	65	75	168	26.57	122	88	88	0	0	1	1	1	0	0	0	2	81.3	3	6	4	1	1	1	1	1	0	0	0	1	1	1	1	0	0	1	1	108.08	52.25	7.12	141	4.41	191	66.2	1.71	31.4	20.3	43.7	13.4	6.3
1	71	66	166	23.95	122	70	68	1	0	1	1	1	0	0	1	2	75	3	6	3	0	0	0	1	1	1	0	0	1	0	0	1	2	0	0	2	103.83	46.4	4.77	139	4.54	140	69	1.1	9.5	13.2	40.9	16.2	6.1
1	64	76	168	26.93	133	82	71	0	0	1	0	0	0	0	0	2	81.2	3	1	2	1	0	1	1	0	0	0	0	1	0	0	1	1	0	0	1	107.17	50	7.09	140	4.64	184	72.3	1.38	21.5	30.2	43.1	11.3	3.3
1	66	69	170	23.88	165	92	79	1	0	1	0	0	0	0	0	2	81.2	3	2	2	0	0	1	0	1	1	0	0	1	0	0	1	0	0	1	1	102.16	50.65	6.88	126	5.97	230	60.9	2.17	20.7	16.4	39.8	17.8	5.8
2	64	58	155	24.14	146	74	68	0	0	1	1	1	0	0	1	2	75	3	5	2	0	0	0	1	1	1	0	0	1	0	0	1	0	0	1	1	108.38	51.95	4.38	114	3.86	116	52.7	1.61	18.6	19.2	43.9	7.1	2.5
2	64	60	160	23.44	153	73	69	0	0	1	1	0	0	0	0	2	56.7	26	3	1	0	0	0	0	1	1	0	1	0	0	0	1	0	0	1	1	106.71	56.95	5.19	121	4.03	265	37.7	2.83	14.8	23.2	42.8	8.5	6.9
2	64	72.5	160	28.32	117	68	65	0	0	1	0	0	0	0	0	3	43.3	28	2	1	0	0	0	1	0	1	0	0	1	0	0	1	1	0	1	2	106.41	50.2	8.47	126	4.13	324	75.4	1.52	11.7	12.6	42.6	8.6	3.6
2	64	64.5	146	30.26	109	76	77	0	0	0	0	0	0	0	1	2	75	3	2	0	0	0	0	1	0	0	0	0	1	0	0	1	0	0	1	1	104.59	49.7						1.66	9.7	16.8	41.4	9.1	2.5
2	63	60	160	23.44	169	88	88	0	0	1	0	0	0	0	0	2	81.2	3	2	2	1	1	0	0	1	0	0	0	1	0	0	1	0	0	1	1	108.99	53	4.74	119	4.33	237	54.7	1.74	18.2	24.6	44.3	8.2	2.5
2	63	45	154	18.97	133	81	96	0	0	1	0	0	0	0	1	2	75	3	3	1	0	0	1	1	0	1	0	0	1	0	0	1	1	0	0	1	103.86	52.75	4.97	116	3.85	190	58	1.59	14.7	17.3	44.8	9.1	2.7
2	67	57	156	23.42	134	85	67	0	0	1	0	0	0	0	1	2	83.3	2	3	1	0	0	1	1	0	0	0	0	1	0	0	1	1	0	0	1	100.94	45.3	4.37	106	3.57	118	63.4	1.26	17	18	39	7.9	2.7
1	63	83	177	26.49	127	79	75	0	0	1	0	1	0	0	0	2	81.2	3	3	2	0	0	1	1	1	1	0	0	1	0	0	1	2	0	1	3	108.08	49.4	4.61	137	4.58	182	67.7	1.14	16.7	14.3	43.7	24.9	9
2	67	60	161	23.15	133	68	56	0	0	0	0	0	0	1	0	2	81.2	3	2	1	0	0	1	1	0	0	0	0	1	0	0	1	0	0	1	1	105.35	53.85	5.28	126	4.21	199	45.9	2.39	40.5	22.9	41.9	8.6	3.1
2	66	52	150	23.11	136	83	65	0	0	1	0	0	0	0	0	2	83.3	2	3	2	0	0	1	1	0	1	0	0	1	0	0	1	1	0	0	1	106.87	48.95	4.16	120	3.97	174	61.3	1.21	16	19.9	42.9	8.5	2.9
1	62	63	163	23.71	125	78	77	0	0	0	0	0	0	0	0	2	85	2	0	0	0	0	1	1	0	0	0	0	1	0	0	1	1	0	1	2	102.92	47.3	5.64	135	3.97	179	67.1	1.4	8	14.7	40.3	5.9	1.4
1	62	70	172	23.66	126	77	84	0	1	0	0	0	0	0	0	2	81.2	3	0	0	0	0	0	0	0	0	0	0	1	0	0	1	1	0	0	1	105.65	49.1	3.94	120	3.87	259	55.9	1.4	17.3	18.8	42.1	12.5	4.5
2	62	54	157	21.91	146	91	61	1	1	1	0	0	0	0	0	2	81.2	3	2	1	0	0	1	1	1	1	0	1	1	0	0	1	0	0	1	1	102.61	48.55	6.21	131	4.35	225	66.1	1.67	24.4	27.1	40.2	16.3	5.3
1	60	56	156	23.01	121	82	86	1	0	1	0	0	0	0	0	2	81.2	3	1	2	1	0	0	1	1	0	0	0	1	0	0	1	1	0	1	2	112.18	53.45	6.41	131	4.52	115	71.9	1.41	35	30.1	46.4	3.1	2.1
1	34	72	177	22.98	109	77	79	1	0	1	0	0	0	0	0	1	85	0	1	1	0	0	1	0	0	1	0	0	1	0	0	1	1	0	0	1	110.06	52.45	7.63	147	5.09	268	70.9	1.49	31.2	16.4	45	13.3	4.2
1	61	68.2	182	20.59	135	92	61	0	0	1	0	0	0	0	0	2	81.2	3	1	0	0	0	1	1	0	0	0	0	1	0	0	1	1	0	1	2	102.23	48.05	6.3	134	4.2	177	71.7	1.21	8.2	12.6	42	11.2	4.5
1	61	66	178	20.83	140	84	60	0	0	1	0	0	0	0	1	2	56.7	26	2	1	0	0	1	1	0	1	0	0	1	0	0	1	1	0	1	2	103.78	50.35	4.87	140	4.41	126	58.9	1.51	9.3	15.2	42.8	16.3	7.1
1	56	60	162	22.86	135	82	68	1	1	0	0	0	0	0	0	2	81.2	3	0	0	0	0	1	0	0	0	0	0	1	0	0	1	2	0	1	3	108.23	49.45	4.69	141	4.88	164	69.3	1.13	9.3	14.3	43.8	8.4	2.2
1	59	80	169	28.01	162	92	86	0	0	1	0	0	0	0	0	2	81.2	3	1	2	1	0	1	1	1	1	0	0	1	0	0	1	1	0	1	2	102.92	47.05	7.98	150	5.45	179	77.2	1.35	38.1	22.8	40.3	10.1	4.3
1	50	67	172	22.65	135	88	88	0	0	1	0	0	0	0	0	2	85	2	1	1	0	0	0	1	0	1	0	1	0	0	0	1	2	0	1	3	99.57	43.8	4.61	130	4.16	191	64.3	1.14	18.1	16.1	38.1	6.5	2.6
1	59	70	175	22.86	154	102	85	0	1	1	0	0	0	0	0	2	81.2	3	1	1	0	0	1	0	1	0	0	0	1	0	0	1	1	0	1	2	106.56	49	5.66	131	4.23	410	68.3	1.26	8.1	9.9	42.7	4	1.6
2	65	59	162	22.48	121	76	72	0	0	1	0	0	0	0	0	2	81.2	2	3	2	0	0	0	0	1	0	0	0	1	0	0	1	0	0	1	1	102.92	53.55	8.43	132	4.45	171	60.2	2.65	12.1	16	40.3	9.2	3
1	57	62	164	23.05	132	76	63	0	1	0	0	0	0	0	0	2	81.2	3	0	0	0	0	0	1	0	0	0	0	1	0	0	1	1	0	0	1	106.56	50.6	5.77	137	4.57	117	63.8	1.58	19.4	15.7	42.7	13	5.4
2	67	47	145	22.35	159	69	63	0	0	1	1	0	0	0	1	2	75	3	5	3	1	0	1	1	1	1	0	1	0	0	0	1	1	0	1	2	107.93	51.45	6.27	118	3.98	228	67.8	1.57	24.9	25.8	43.6	6.9	2.2
1	57	82	172	27.72	150	99	100	0	0	1	1	0	0	0	0	2	83.3	2	2	1	1	0	0	1	0	0	0	0	1	0	0	1	2	0	0	2	101.24	44.3	5.99	138	4.35	254	73	1.02	28.5	21.4	39.2	23.3	7
2	64	50	150	22.22	128	58	55	0	0	0	0	0	0	0	0	2	81.2	3	2	0	0	0	1	0	0	0	0	0	1	1	1	1	2	0	0	2	110.81	50.55	6.51	115	3.88	144	74.5	1.01	22.8	23.1	45.5	10.7	3.9
2	56	62.5	156	25.68	113	77	90	0	0	0	0	0	0	0	0	2	75	3	1	0	0	0	0	0	0	0	0	1	0	0	0	0	0	0	1	1	107.78	52.4	6.53	120	4.29	173	66.2	1.78	13.8	16.8	43.5	11.7	4.3
1	70	75	186	21.68	164	92	86	1	1	1	0	0	0	0	0	2	56.7	26	2	2	0	0	1	1	0	1	0	0	1	0	0	1	2	0	0	2	103.81	47.4	4.33	136	4.36	203	62	1.16	9.3	18.6	41.6	9.5	2.6
1	56	81	169	28.36	122	79	55	1	0	1	0	0	0	0	0	2	81.2	2	1	1	0	0	1	1	0	1	0	0	1	0	0	1	1	0	0	1	108.38	51.35	5.17	144	4.58	155	57.4	1.49	19	15.4	43.9	13.7	4.4
1	56	95	181	29	116	74	83	0	0	0	0	0	0	0	0	2	81.2	3	0	0	0	0	1	0	0	0	0	0	1	0	0	1	1	0	0	1	108.08	50.55	5.84	139	4.58	199	68.8	1.37	19.2	15.2	43.7	12.7	3.7
2	55	55	156	22.6	146	87	83	0	0	0	0	0	0	0	0	2	75	3	1	0	0	0	0	1	0	0	0	0	1	0	0	1	1	0	0	1	108.38	51.3	4.01	123	3.91	216	54.7	1.48	13.1	15.5	43.9	9.7	2.7
1	55	100	172	33.8	140	89	67	1	1	1	0	0	0	0	0	2	83.3	3	1	1	0	0	1	1	0	1	0	0	1	0	0	1	1	0	1	2	110.36	51.25	8.08	158	5.56	206	79	1.21	18.9	16.9	45.2	9.5	3.6
1	48	72.5	170	25.09	120	79	60	0	0	0	0	1	0	0	1	2	56.7	26	2	1	0	0	1	1	0	0	0	0	1	0	0	1	0	0	0	0	100.64	46.9	7.4	146	4.82	178	72.2	1.62	20.3	15.3	38.8	10.6	3.7
1	55	76	174	25.1	139	85	97	0	0	1	1	0	0	0	0	1	85	0	2	1	0	0	1	1	1	0	0	0	1	0	0	1	0	0	1	1	108.08	52.8	5.44	123	4.85	317	52.7	1.82	64.6	34.5	43.7	11.5	4.7
1	54	79	176	25.5	108	82	73	1	0	0	0	0	0	0	0	2	83.3	2	0	0	0	0	1	0	0	0	0	1	1	0	0	1	1	0	0	1	108.08	51.35	5.27	144	5.33	194	65.5	1.53	16	14.4	43.7	7	1.9
2	72	50	154	21.08	131	77	91	0	0	1	0	0	0	0	0	2	75	3	3	2	0	0	0	1	1	1	0	0	1	0	0	1	1	0	0	1	99.79	46.95	7.53	128	4.14	205	70.5	1.49	11.7	25.9	39.5	12.7	4.1
2	54	70.8	163	26.65	133	74	93	0	0	0	0	0	0	0	0	2	81.3	3	1	0	0	0	0	0	0	0	0	1	1	0	0	1	2	0	0	2	108.23	49.7	5.08	115	4.02	151	70.5	1.18	15.3	16.9	43.8	9.4	3.5
2	53	48	156	19.72	125	84	72	0	0	0	0	0	0	0	0	2	83.3	2	1	0	0	0	1	0	0	0	0	1	0	0	0	1	1	0	0	1	103.72	50.8	4.43	119	4.62	227	58.9	1.42	15	17.4	43.7	14.3	5
2	53	72	161	27.78	154	74	80	0	0	0	0	0	0	0	0	2	83.3	2	1	0	0	0	1	0	0	0	0	0	1	0	0	1	2	0	0	2	107.62	48.5	6.43	127	4.01	195	78.6	1.02	38.3	28.8	43.4	8.4	2.7
1	52	65	164	24.17	119	76	94	0	1	0	0	0	0	0	0	1	85	0	0	0	0	0	0	0	0	0	0	0	1	0	0	0	1	0	0	1	102.31	47.75	5.15	143	4.66	240	58.6	1.57	15.8	17	39.9	13.2	5.2
1	51	98	182	29.59	110	78	75	1	0	1	0	0	0	1	1	3	56.7	28	3	2	1	0	0	1	0	1	0	1	0	0	0	1	2	0	0	2	105.65	46.5	4.71	127	4.38	117	72.9	0.88	15.7	14.8	42.1	11.2	4.8
2	51	64	164	23.8	149	78	65	0	0	1	0	0	0	0	0	2	83.3	2	2	1	0	0	0	0	1	0	0	0	1	0	0	1	1	0	1	2	106.87	49.35	5.99	134	4.66	295	72.7	1.29	25.2	15.5	42.9	27.4	6.9
2	50	55	156	22.6	118	81	77	0	0	0	0	0	0	0	0	2	81.2	2	1	0	0	0	0	1	0	0	0	0	1	0	0	1	2	0	0	2	108.23	48.65	3.55	112	3.82	93	56.6	0.97	9.7	16.9	43.8	9.3	2.3
1	67	70	187	20.02	130	89	56	1	1	1	0	0	0	0	0	2	81.2	3	2	1	0	0	1	1	0	0	0	0	1	0	0	1	2	0	1	3	104.08	48.2	5.01	134	4.43	247	71.4	0.88	42	27.8	43.8	11.4	2.6
1	48	86	180	26.54	133	103	92	0	0	1	1	0	0	0	0	2	83.3	2	2	1	0	0	0	1	0	0	0	0	1	0	0	1	0	0	1	1	110.51	55.7	6.17	161	5.37	220	56.9	2.08	31.9	20.6	45.3	23.4	6.8
2	82	44	150	19.56	153	60	58	0	0	1	0	0	0	0	1	2	43.3	28	6	2	0	0	0	1	1	1	0	0	1	0	0	1	0	0	0	0	96.85	47.85	4.35	105	3.53	135	52	1.65	14	20.3	39.6	9.2	2.6
2	76	58	157	23.53	117	52	59	0	0	1	1	0	0	0	1	2	56.7	26	6	2	0	0	1	1	0	1	0	0	1	0	0	1	0	0	0	0	102.16	47.8						1.6	17.1	13.8	39.8	13.2	4.1
2	52	68	155	28.3	140	97	79	0	1	1	0	0	0	0	0	2	81.2	3	2	0	0	0	1	1	0	0	0	0	1	0	0	1	0	0	0	0	109.6	58.2	9.45	135	4.74	284	63.1	2.7	29.1	23.7	44.7	10.9	3.1
1	74	72	172	24.34	135	72	76	1	0	0	1	0	0	0	0	2	75	3	3	1	0	0	0	1	0	0	0	0	1	0	0	1	0	0	0	0	108.23	53.2	6.21	154	4.8	151	59.2	1.88	16.1	18.6	43.8	14.6	4.7
2	66	70	160	27.34	157	84	72	0	0	1	1	0	0	0	0	3	56.7	26	5	2	0	0	1	1	1	1	0	0	1	0	0	1	0	0	0	0	109.75	56.35	9.86	99	4.99	272	66.2	2.31			44.8
1	73	70	180	21.6	152	86	59	0	0	1	0	0	1	0	1	2	56.7	26	3	2	0	0	1	1	1	1	0	0	1	0	0	1	0	0	0	0	106.95	52	4.87	139	4.31	186	52.7	1.62	25.5	25.5	43.9	8.1	2.8
2	57	43.5	153	18.58	108	68	73	0	0	0	0	0	0	0	0	2	83.3	3	1	0	0	0	0	0	0	0	0	0	1	0	0	1	2	0	0	2	99.42	47.6	5.73	130	4.6	177	74.3	1.04	16	25.2	42.4	12.7	4.4
1	72	78	164	29	131	75	62	1	1	0	0	0	0	0	1	3	43.3	26	2	2	1	0	1	1	0	0	0	0	1	0	0	1	0	0	0	0	100.49	48.2	6.54	137	4.25	147	64.5	1.9	24.5	28.9	38.7	10.3	3.9
2	71	57.5	158	23.03	187	78	58	0	0	1	0	0	0	0	0	2	75	3	3	2	0	0	0	1	1	0	0	0	1	0	1	1	0	0	0	0	107.62	53.8	6.17	98	4.61	111	57.2	2.08	17.4	23.9	43.4	16.7	3.7
2	49	72	165	26.45	117	89	79	0	0	0	0	0	0	0	0	2	81.2	3	1	0	0	0	1	1	0	0	0	0	1	0	0	1	0	0	0	0	108.23	52.1	5.14	131	4.79	156	58.4	1.66	29.5	19.4	43.8	10.4	3.6
2	59	61	152	26.4	112	79	67	0	0	0	0	0	0	0	0	2	81.2	3	1	1	0	0	0	0	0	0	0	1	0	0	0	1	0	0	0	0	109.3	53	7.21	130	4.75	286	67.6	1.7	18.5	24	44.5	13.3	5.3
1	49	75	169	26.26	118	79	60	0	0	1	0	0	0	0	0	2	75	5	1	1	0	0	0	0	1	1	0	1	0	0	0	1	0	0	0	0	103.37	56.95	5.52	133	4.87	182	59.2	3.27	16.3	17.5	40.6	6.4	2.7
2	56	65	159	25.71	172	101	65	0	0	1	0	1	0	0	1	2	75	3	5	3	1	0	0	1	0	0	0	0	1	0	0	1	0	0	0	0	109.6	57.35	7.45	113	3.9	220	59.2	2.53	25.1	25.9	44.7	7.2	2.7
1	69	73	165	26.81	99	75	74	1	1	0	0	0	0	0	0	2	75	3	1	1	0	0	1	1	0	0	0	0	1	0	0	1	0	0	0	0	105.65	51.85	6.71	153	4.73	230	63.2	1.95	42.1	22.4	42.1	16.3	4.6
2	69	55	150	24.44	116	73	61	0	0	1	0	0	0	0	0	2	75	3	3	2	0	0	1	1	1	1	0	1	1	0	0	1	0	0	0	0	103.07	50.2	4.82	138	4.76	238	49.8	1.96	18.5	25.1	40.4	8.9	2.4
1	69	64	165	23.51	143	88	72	1	0	1	0	0	0	0	0	2	81.2	3	2	2	0	0	0	1	1	1	0	0	1	0	0	1	0	0	0	0	108.08	52.3	5.96	124	4.4	165	64.2	1.72	16.1	14.7	43.7	9.2	3
1	69	75	171	25.65	146	78	78	0	0	0	0	0	0	0	0	2	81.2	3	1	1	0	0	0	0	0	0	0	0	1	0	0	1	0	0	0	0	102.16	49.65	7.5	129	4.03	212	64.2	1.97	23.7	21	39.8	6.8	2.5
1	45	71	172	24	113	77	70	0	0	0	0	0	0	0	0	2	81.2	3	0	0	0	0	0	1	0	0	0	0	1	0	0	1	0	0	1	1	104.89	50.8	5.15	151	4.71	153	55.6	1.84	16.1	19.2	41.6	6.8	1.3
1	64	72.5	170	25.09	166	90	61	1	1	1	0	0	0	0	1	3	56.7	26	2	1	0	0	1	1	0	0	0	0	1	0	0	1	0	0	0	0	100.64	49.15	5.72	125	3.95	146	46.9	2.07	31.5	23.3	38.8	19.2	7.4
2	67	50	155	20.81	153	82	64	0	0	1	1	0	0	0	0	2	81.2	3	4	1	0	0	0	0	0	1	0	0	1	0	0	1	0	0	0	0	105.57	52.85	4.61	124	3.83	224	51.3	1.85	15.3	14.1	43.6	7.5	2.5
2	67	50	153	21.36	157	99	95	0	0	1	0	0	0	0	0	2	81.2	3	3	2	0	0	1	0	0	0	0	0	1	0	0	1	0	0	0	0	102.53	50.5	4.72	139	4.5	210	51.7	1.9	13.3	20.6	41	11.7	3.6
1	65	73	172	24.68	136	87	78	1	1	0	0	0	0	0	0	2	81.2	3	1	1	0	0	0	1	0	0	0	0	1	0	0	1	0	0	0	0	109.3	53.8	4.64	146	4.84	174	47.1	1.86	38.5	34.1	44.5	13.3	5.1
2	67	55	155	22.89	124	78	86	0	0	0	0	0	1	1	0	2	81.2	3	2	1	0	0	1	1	0	0	0	0	1	0	0	1	0	0	0	0	102.16	48.65	12.12	123	3.92	241	78.2	1.77	11.3	17.2	39.8	10	3.8
1	66	67	170	23.18	149	88	107	0	0	1	0	0	0	1	0	2	81.2	3	2	1	0	0	1	0	0	0	0	0	1	0	0	1	0	0	0	0	101.85	49.85	9.76	117	5.7	221	70.7	2.05	15.4	19.2	39.6	13.3	3.6
1	64	86	177	27.45	157	90	46	1	0	1	0	0	0	0	0	1	85	0	1	0	0	0	0	0	0	1	0	1	0	0	0	0	0	0	0	0	105.65	50.9	7.3	149	4.96	242	66.1	1.76	41.1	27.5	42.1	10.1	3.8
2	64	56	155	23.31	149	81	68	0	0	1	0	0	0	0	1	2	75	3	4	1	0	0	0	0	1	1	0	1	1	0	0	1	0	0	0	0	111.27	55.55	6.03	127	4.28	318	51.9	1.95	17.5	15.8	45.8	6.8	2.2
2	64	55	157	22.31	147	87	47	0	0	1	0	1	0	0	0	2	81.2	3	4	2	0	0	0	1	0	0	0	1	1	0	0	1	0	0	0	0	108.23	51.95	5.02	134	4.27	237	61.5	1.63	18.5	19.8	43.8	18	4.6
1	63	55	160	21.48	136	96	74	1	0	1	0	0	0	0	0	2	81.2	2	1	1	0	0	1	1	0	0	0	0	1	0	0	1	0	0	0	0	101.1	49.85	5.92	143	4.58	178	55.5	1.91	22.5	21.7	40.3	11.1	2.8
2	72	53.7	151	23.55	125	70	71	0	0	0	1	1	0	0	0	3	56.7	29	5	3	0	1	1	1	0	1	0	0	1	1	0	1	0	0	0	0	99.57	49.15	6.05	121	3.81	213	54.9	2.21	16.2	17.8	38.1	8.7	3.3
1	57	61	161	23.53	106	58	50	0	0	1	0	0	0	0	1	2	58.3	26	2	2	0	1	1	1	1	0	0	1	0	0	0	1	0	0	0	0	110.36	58.95	12.46	145	4.7	393	70.4	2.75	26.9	24.8	45.2	12.1	5.5
1	63	70	178	22.09	113	69	71	1	0	1	0	1	1	0	0	2	58.3	26	3	2	0	0	1	1	0	0	0	0	1	0	0	0	0	0	0	0	106.28	51.25	6.38	146	4.97	234	66.1	1.67	24.3	18.4	42.9	14.8	4.2
2	53	60	160	23.44	134	72	66	0	0	0	0	0	0	0	0	2	83.3	2	1	0	0	0	0	0	0	0	0	0	1	0	0	1	0	0	0	0	101.4	47.45	5.36	115	3.74	168	60.4	1.63	23.4	21.3	39.3	5.6	1.6
2	63	49	157	19.88	120	79	69	0	0	0	1	0	0	0	0	2	75	3	2	0	0	0	1	0	0	0	0	0	1	0	0	1	0	0	0	0	104.23	52.4	5.98	128	4.1	220	61.5	1.72	37.5	64.2	43.8	13.3	3.8
1	43	76.5	178	24.14	123	93	87	1	0	0	0	0	0	0	0	2	83.3	2	0	0	0	0	1	1	0	0	0	1	0	0	0	0	2	0	0	2	100.94	43.15	6.34	131	4.43	129	82.2	0.83			39
2	68	55	154	23.19	135	67	78	0	0	1	0	0	0	0	0	2	83.3	3	3	2	0	0	0	1	0	1	0	0	1	0	0	1	0	0	0	0	104.13	49.4	5.89	116	3.85	186	65	1.66	18.5	23.9	41.1	7.2	2.5
1	62	79	165	29.02	137	84	84	1	0	1	1	1	0	0	1	2	56.7	26	6	3	0	1	1	1	1	1	0	0	1	0	0	1	0	0	0	0	108.08	52.1	6.95	128	4.18	232	67.9	1.68	11.9	12.9	43.7	10.3	3.7
2	70	63	165	23.14	100	59	82	0	0	0	0	0	0	0	0	2	75	3	2	1	0	0	1	0	0	0	0	0	1	0	0	1	0	0	0	0	105.95	50.9	5.37	127	4.06	179	59	1.72	11	20.7	42.3	9.1	3
2	66	59	160	23.05	114	75	69	0	0	1	0	0	0	0	1	2	75	3	5	2	0	0	1	1	0	0	0	0	1	0	0	1	0	0	0	0	111.42	55.2	4.29	112	3.63	145	49.6	1.86	32.8	23.4	45.9	7.7	2.7
2	73	51	150	22.67	187	86	76	0	0	1	0	0	0	0	0	2	75	3	3	3	1	0	1	0	1	1	0	0	1	0	0	1	0	0	0	0	107.62	58.8	6.67	114	3.71	307	45	3.08	24.1	21.3	43.4	7.6	2.2
2	59	66	158	26.44	123	99	96	0	0	1	0	0	0	0	0	2	81.2	3	2	1	0	0	0	0	0	1	0	0	1	0	0	1	0	0	0	0	107.78	53.1	5.49	129	4.1	227	57.06	1.92			43.5
1	59	93	175	30.37	120	66	80	0	0	1	1	0	0	0	1	2	81.2	3	3	1	1	1	1	1	0	1	0	0	1	0	0	1	0	0	0	0	109.14	60.55	9.17	167	5.04	207	56.7	3.23	25.6	18.4	44.4	11.9	4.4
2	58	52	160	20.31	135	84	73	0	0	0	0	0	0	0	0	2	81.2	3	1	1	1	0	1	1	0	0	0	0	1	0	0	1	0	0	0	0	104.95	55.2	5.03	111	3.4	216	44.1	2.32	30	26.1	43.6	18.7	5.7
2	60	50.5	150	22.44	138	81	73	0	0	0	0	0	0	0	0	2	75	3	1	0	0	0	0	0	0	0	0	0	1	0	0	1	0	0	0	0	104.59	50.8	6.02	122	3.91	147	59.4	1.88	31.9	30.5	41.4	8.9	2.8
2	66	58	161	22.38	137	84	58	0	0	1	1	0	0	0	1	2	81.2	3	5	3	1	0	1	1	1	0	0	0	1	0	0	1	0	0	0	0	105.8	54.1	12.88	127	4.3	283	74.8	2.38	13.2	23.2	42.2	11.8	3.8
1	57	65	168	23.03	129	76	64	1	0	0	1	0	0	0	0	2	75	3	2	0	0	0	1	1	0	0	0	0	1	0	0	1	0	0	0	0	106.11	52.1	6.5	134	4.05	112	61.9	1.94	21.5	17.3	42.4	9.6	3.1
1	57	45	165	16.53	139	64	63	0	0	1	0	1	0	0	0	2	81.2	3	3	2	0	0	0	1	0	0	0	0	1	0	0	1	0	0	0	0	96.71	56.75	9.92	146	4.73	221	65.1	2.65	49.3	33.8	43.5	11.3	3.7
1	63	62	169	21.71	125	82	87	1	0	1	0	0	0	0	0	2	75	3	1	2	0	0	1	1	1	0	0	0	1	0	0	1	0	0	0	0	103.13	51.65	7.17	138	4.56	261	62.8	2.05	22.2	18.2	41.4	8	3.1
2	56	48	160	18.75	128	72	66	0	0	1	0	0	0	0	0	2	81.2	3	2	0	0	0	1	0	1	0	0	0	1	0	0	1	0	0	0	0	101.82	53.65	6.32	103	3.52	164	58.9	2.03	10	12	43.5	10.4	2.5
1	58	57	163	21.45	129	84	57	1	1	0	0	0	0	0	0	2	83.3	3	0	0	0	0	0	1	0	0	0	0	1	0	0	1	0	0	0	0	106.16	53.1	6.32	162	5.11	216	60.5	1.88	23.9	19.9	43.7	14.6	5.6
1	53	80	172	27.04	116	80	102	0	0	1	0	0	0	0	0	1	85	0	1	1	0	0	1	0	0	1	0	0	1	0	0	1	0	0	0	0	101.4	47.6	4.5	153	4.99	208	49.6	1.66	25.3	29	39.3	17.5	5.4
1	68	60	171	20.52	95	55	95	1	0	0	0	0	1	0	0	2	81.2	3	1	1	0	0	0	0	0	0	0	1	0	0	0	1	0	0	0	0	106.41	54.4	7.7	147	4.89	174	69.2	1.88	22	20	45	15	6
2	52	58.7	154	24.75	138	83	65	0	0	0	0	0	0	0	0	2	81.2	2	1	0	0	0	1	0	0	0	0	1	0	0	0	1	0	0	0	0	108.99	59.35	7.11	104	3.41	165	53.1	3.01	16.5	16.1	44.3	8.1	2.4
2	70	52	161	20.06	178	61	68	0	0	1	1	1	0	0	1	2	75	3	7	4	1	0	0	1	1	1	0	0	1	0	0	1	0	0	0	0	105.45	53.95	5.61	142	4.63	178	60.7	1.95	30.6	24.5	44.2	4.9	1.6
2	65	50	160	19.53	132	73	61	0	0	1	0	0	0	0	0	2	81.2	3	3	2	0	0	1	1	0	1	0	0	1	0	0	1	0	0	0	0	101.64	52.35	8.5	119	3.68	280	70	1.99	19.1	16.4	42.4	10.4	2.9
1	49	90	175	29.39	141	91	71	1	0	1	0	0	0	0	0	2	85	2	1	0	0	0	1	0	1	0	0	1	0	0	0	0	0	0	0	0	110.66	54.3	4.33	125	6.35	249	48.3	1.78	37.5		45.4	11.2	3.6
2	47	53	165	19.47	96	69	81	0	0	0	0	0	0	0	0	2	81.2	3	1	0	0	0	0	0	0	0	0	0	1	0	0	1	0	0	0	0	104.9	65.65	7.27	151	4.96	206	58.6	4.25	12	23.8	44.4	9.1	2.8
1	46	56	167	20.08	99	72	105	0	0	0	0	0	0	0	0	2	85	2	0	0	0	0	1	0	0	0	0	0	1	0	0	1	0	0	0	0	98.58	50.65	6.47	145	4.75	236	58.8	2.05	13.1	15.3	40.4	8.4	2.7
2	43	66	165	24.24	158	89	83	0	0	1	0	0	0	0	0	2	81.2	2	2	1	0	0	0	0	1	0	0	0	1	0	0	1	0	0	0	0	112.33	57.55	6.43	118	4.22	140	60	2.21	22.1	26.9	46.5	26.7	6.3
1	24	69	175	22.53	158	94	75	1	0	0	0	0	0	0	0	2	43.3	26	0	0	0	0	1	0	0	0	0	0	1	0	0	1	0	0	0	0	109.3	54.2	7.37	187	8.06	246	67.7	1.94	15.7	19.2	44.5	17.1	6.6
[truncated: 30 more columns]
